# Supplementary material for: Enhancement of small doppler frequencies detection for LFMCW radar
Source: PeerJ Comput Sci. 2021 Jan 28;7:e367. doi: 10.7717/peerj-cs.367 (PMC7924440; doi:10.7717/peerj-cs.367)
Supplement: Supplemental Information 1 [file peerj-cs-07-367-s001.zip]

Archive with 4 entries (4 files):
- FilterMti.m
- poly.m
- spectral_leakage_ROC.m
- spectral_leakage.m
