# Supplementary material for: Enhancement of small doppler frequencies detection for LFMCW radar
Source: PeerJ Comput Sci. 2021 Jan 28;7:e367. doi: 10.7717/peerj-cs.367 (PMC7924440; doi:10.7717/peerj-cs.367)
Supplement: Supplemental Information 1 [file peerj-cs-07-367-s001.zip › FilterMti.m]

close all; clear all; clc; ij=sqrt(-1);
%% Input Paramter
nl=0; %noise level
SN=[1,1,1,1]; %S/N level in dB
% VT=150;   % m/s
% PRT=2000e-6;
factor=.85;
trials= 1;
%%%%%%%%%%%%%%%%%%%%%%%%%%%%%%%%%%%%%%%%%%%%%%%%%%%%%%%%%%%%%%%%%%%%%%%%%%%

%%%%%%%%%%%%%%%%       Input Paramter  LFM       %%%%%%%%%%%%%%%%%%%%%%%%%%
%
Ns =512;   %%%%%%%%%%%%%%%%%%%%    number of sample in LFM signal
%
Nstart =0;   % if LFM start zero  if  Zero center Nstart = 1  
%
if Nstart ==1; tt=fix(-Ns/2)+(0:Ns-1); end;   %%%%%%%%%%%%%%%% Time sample in LFM 
if Nstart ==0; tt=(0:Ns-1); end;   %%%%%%%%%%%%%%%% Time sample in LFM  
%%%%%%%%%%%%%%%%%%%%%%%%%%%%%%%%%%%%%%%%%%%%%%%%%%%%%%%%%%%%%%%%%%%%%%%%%%%
Am=1;                     %% amplitude
 As=.5;
fs1=0*10^6;               %% Start freq
fs2=20*10^6;             %% End   freq
Bw = fs2-fs1;             %% BandWidth of LFM 
fs = 40*10^6;            %% Sample freq 
K =33;
Clutter_Delay= 10;        %Clutter Position
Cluter_width= 900;        %clutter width
Clutter_Doppler=2/(K-2);%clutter_doppler
Clutter_Type=1;           %1 for Rayleigh type & 2 for Weibull type
Clutter_level=1;         %Clutter level

fd =[(2.5/(K-1)),0,(11/(K-1)),0];
 %fd
 %=[0,(8/(K-2)),(4/(K-2)),0];+--------------------------------------------------------------------------
wo=(2*pi*fs1)/fs;         %% freq shift
S_Delay=[200,500,1000,2000 ];
%%%%%%%%%%%%%%%%%%%%%%%%%%%  Generat LFM  %%%%%%%%%%%%%%%%%%%%%%%%%%%%%%%%%
%

Total_Samples=4096;  % total number of point

Kr=Bw/fs/Ns;

chirp=Am*exp((ij*pi*(Bw/(Ns*fs))*(tt).^2+wo*tt));   % chirp signal LFM


        %         Fd_ValuesI=zeros(1,Total_Samples);
        %         Fd_ValuesQ=zeros(1,Total_Samples);%
        
            %             Fd_ValuesI(nfd)=cos(2*pi*fd(a)*((nfd+Trs*Total_Samples)/Total_Samples));
            %             Fd_ValuesQ(nfd)=sin(2*pi*fd(a)*((nfd+Trs*Total_Samples)/Total_Samples));%

%%%%%%%%%%%%%%%%%%%%%%%%%%%  Plot result Bark LFM Code %%%%%%%%%%%%%%%%%%%%
figure()    %% plot code LFM and code

ttc=((0:length(chirp)-1)); % time in usec
plot(ttc,real(chirp)); grid on; xlim([ttc(1) ttc(end)])
title('Txed signal'); xlabel('Time'); ylabel('amplitude');
%%%%%%%%%%%%%%%%%%%%%%%%%%%%%%Noise%%%%%%%%%%%%%%%%%%%%%%%%%%%%%%%%%%%
% for iii=1:trials
   for Trs=1:K
    Noise(Trs,:)=nl*randn(1, Total_Samples ); %+j*nl*randn(1, Total_Samples );
   end
%%%%%%%%%%%%%%%%%%%%%%%%%%%%%%%%%%%%%%%%%%%%%%%%%%%%%%%%%%%%%%%%%%%%%%%%%
  [Clutter,clutter_Power]=clutter_Generation(Clutter_Type,Clutter_level,Clutter_Doppler,Cluter_width,K,Total_Samples);

%%%%%%%%%%%%%%%%%%%%%%%%%%%echo target%%%%%%%%%%%%%%%%%%%%%%%%%%%%%%%%

MT_IN=zeros(K,Total_Samples);
for Trs=1:K
  
Target=zeros(length(S_Delay),Total_Samples);
for a=1:length(S_Delay)
        %%%%%%%%%%%%%%%%%%%%%%%%%%%%%%%%%%%
        %%%%%  creat signal (S/N and delay) of each target %%%%
        %%%%%%%%%%%%%%%%%%%%%%%%%%%%%%%%%%%
%         if a==1 % fixed target
%            
%             Target(a,:)=[zeros(1,S_Delay(a)),chirp*(10^(SN(a)/10)),zeros(1,(Total_Samples-S_Delay(a))-length(chirp))];
            
    
      for a = 1:4 % moving target
           
            Target(a,:)=[zeros(1,S_Delay(a)),chirp*sqrt(10^(SN(a)/10)),zeros(1,(Total_Samples-S_Delay(a))-length(chirp))];
            
        %%%%%%%%% add doppler effect of each target %%%%%
        Fd_Values=zeros(1,Total_Samples);
       
        for nfd=1:Total_Samples
            Fd_Values(nfd)=exp(ij*2*pi*fd(a)*((nfd+Trs*Total_Samples)/Total_Samples));
            
        end
       
        Target(a,:)=Target(a,:).*Fd_Values;
        
%            elseif a == 3 % moving target
%            
%             Target(a,:)=[zeros(1,S_Delay(a)),chirp*(10^(SN(a)/10)),zeros(1,(Total_Samples-S_Delay(a))-length(chirp))];
%             
        %%%%%%%%% add doppler effect of each target %%%%%
%         Fd_Values=zeros(1,Total_Samples);
%        
%         for nfd=1:Total_Samples
%             Fd_Values(nfd)=cos(2*pi*fd(a)*((nfd+Trs*Total_Samples)/Total_Samples));
%             
%         end
       
%         Target(a,:)=Target(a,:).*Fd_Values; 
%         elseif a==4 % fixed target
%            
%             Target(a,:)=[zeros(1,S_Delay(a)),chirp*(10^(SN(a)/10)),zeros(1,(Total_Samples-S_Delay(a))-length(chirp))];
%         end
        end

             ss=zeros(1,Total_Samples );
   
    for a=1:length(S_Delay)
        ss=ss+Target(a,:);
       
       
    end
             Tr_Clutter= [zeros(1,Clutter_Delay), Clutter(Trs,:) ,zeros(1,(Total_Samples-Clutter_Delay)-Cluter_width)];
   
            
      sn =ss+Noise(Trs,:);


%%%%%%%%%%%%%%%%%%%%%%%%%%%%%%%%%%%%window function%%%%%%%%%%%%%%%%%%%%%%%%%%%%%
%  w_f = blackmanharris(Total_Samples); 
%   w_f = hamming(Total_Samples); 
% %  w_f = hann(Total_Samples); 
% %  w_f = kaiser(Total_Samples,2.5); 
% sn = sss.*w_f.';
%%%%%%%%%%%%%%%%%%%%%%%%%%%%%MF OUT%%%%%%%%%%%%%%%%%%%%%%%%%%%%%%%%%%%%%%%%%%%%%
fsn=(fft(sn(1:Total_Samples)));
 
 
 fdecoder=conj(fft(chirp,Total_Samples)); %% fft ref signal length=Total_Samples
%

Y=fsn .* fdecoder;    % multiplication in freq domain
%

 %ysn=ifft(Y(1:Total_Samples)); 
y_OUT=ifft(Y(1:Total_Samples));          % ifft of signal without filter


    MT_IN(Trs,:)=y_OUT;
end
end
%%%%%%%%%%%%%%%%%% MTI OUTPUT %%%%%%%%%%%%%%%%%%%%%%%
h = [1 -1];
MTI_MF = filter(h,1,MT_IN.',[],2);

 MTI_MFout = (MTI_MF(:,2:K)).';
 %%%%%%%%%%%%%%%%%%%%%%%%%%%%%%%%%%%%MTI COHERENT%%%%%%%%%%%%%%%%%%%%%%%%%%%%%%%%%%%%%%%%%%%%%

%     c = .9*[1 ones(1,32) 1]; 
%   sig1 = filter(1,c,MT_IN);
% %  
%   c = [1 -.5];
%  sig11  = filter(1,c,MT_IN);
% x = [1 -1];
% sig11 = filter(x,1,MT_IN.',[],2);
%    c = [1 -.9];
%   sig1  = filter(1,c,sig11(:,1:K));
 c = [1 -.75];
 sig1  = filter(1,c,MTI_MFout);
 sigg = (sig1);
%    sig1 = filter([1 -1],[1 -.9],MT_IN);

%   sigg = (sig1(2:K,:)).';

  
%%%%%%%%%%%%%%%%%%%%%%%%%%%%windowfunction MTI COHERENT%%%%%%%%%%%%%%%%%%%%%%%%%%%%%%%%%%%%%%%%
ww= tukeywin((K-1),.5);
www =ww.';
 MTI_MFout1 = sigg.';
 
for ii=1:Total_Samples
MTI_MFout2(ii,:)=MTI_MFout1(ii,:).*www;
    MTI_MFout4 = MTI_MFout2.';
end
%        MTI_MFout4 = sigg;
%%%%%%%%%%%%%%%%%%%%%%windowfunction MTI%%%%%%%%%%%%%%%%%%%%%%%%%%%%%%%%%%%%%%
rr= hanning((K-1));
rrr =rr';
MTI_MFout1 = MTI_MFout';

for ii=1:Total_Samples
MTI_MFout2(ii,:)=MTI_MFout1(ii,:).*rrr;
    MTI_MFout3 = MTI_MFout2';
end
%%%%%%%%%%%%%%%%%%%%%%%%%%%%%%%%%%paper%%%%%%%%%%%%%%%%%%%%%%%%%%%%%%%%%%
% MT_IN1 = MT_IN';
% % for iiii = 1:K
% for x = 1: K
% %     sigg22 = filter([1 -1],1,sigg11);
% % sigg22 = sigg12(3:K,:);
% %      sigg11(:,x) = sigg12(:,x)/K;
%      sigg11 = filter([1 ones(1,1-x)],1,MT_IN)/K;
%      sigg22 = filter([1 -1],1,sigg11);
%      sigg33 = sigg22;
% end
% %      b= [zeros(1,(K-1)) 1];
% %     sigg22(:,x) = filter(b,1,MT_IN(:,x));
% % sigg33 = filter(1,[1 -1],MT_IN);
% 
% % end;
% % sigg11 = sigg111.*(1/K);
% % b= [ones(1,34)];
% % sigg22 = filter(b,1,MT_IN1);
% % sigg33 = sigg22-sigg11;
%      sigg44 = sigg33((3:(K)),:).';
% sigg55 = sigg44';
%%%%%%%%%%%%%%%%%%%%%%%%%%%%%%%%SECONDFFT%%%%%%%%%%%%%%%%%%%%%%%%%%%%%%%%%%%%%
% MTI_MFout5 = [MTI_MFout4;zeros(32,1024)];
for I=1:Total_Samples
 
    SECONDFFT(:,I) = [fft(MTI_MFout3(:,I))];
    SECONDFFT2 (:,I) = [fft(MTI_MFout4(:,I))];
                SECONDFFT1 = filter([1 -.5],1,SECONDFFT2);
  
 end   
 SQ_OUT=abs(SECONDFFT);
   SQ_OUT1=abs(SECONDFFT1);
%%%% The CFAR %%%%%%%%%%%%%%%%%%%%%%%%%%%
%*****************************************************************
% 
b1=[1 1 1 1 1 1 1 1];
a1=1;
b2=[zeros(1,11) 1 1 1 1 1 1 1 1];
a2=1;
for ii=1:(K-1)

C11(ii,:)=filter(b1,a1,SQ_OUT1(ii,:));

C22(ii,:)=filter(b2,a2,SQ_OUT1(ii,:));

thr(ii,:)=factor*((C11(ii,:)+C22(ii,:)));
SIG_OUT1(ii,:)=[zeros(1,9) SQ_OUT1(ii,1:length(SQ_OUT1)-9)];

for i2=1:length(SQ_OUT1)
    if SIG_OUT1(ii,i2)>thr(ii,i2)
        dec(ii,i2)=1;

    else
        dec(ii,i2)=0;
    end
end
end
%%%%%%%%%%%%%%%%%%%%%%%%%%%%%%%%%%%%%%%%%%%%%%%%%%%%%
b1=[1 1 1 1 1 1 1 1];
a1=1;
b2=[zeros(1,11) 1 1 1 1 1 1 1 1];
a2=1;
for ii=1:(K-1)

C11(ii,:)=filter(b1,a1,SQ_OUT(ii,:));

C22(ii,:)=filter(b2,a2,SQ_OUT(ii,:));

thr(ii,:)=factor*((C11(ii,:)+C22(ii,:)));
SIG_OUT(ii,:)=[zeros(1,9) SQ_OUT(ii,1:length(SQ_OUT)-9)];

for i2=1:length(SQ_OUT)
    if SIG_OUT(ii,i2)>thr(ii,i2)
        dec1(ii,i2)=1;

    else
        dec1(ii,i2)=0;
    end
end
end


%%%%%%%%%%%%%%%%%%%%%%%%%%%%%%%%%%%%%%%%%%%%%%%%%%%%%%
 figure()
% subplot(212)
tc=((0:length(sn)-1)); % time in usec
plot(real(sn)); grid on; xlim([tc(1) tc(end)])
title('Rxed signal'); xlabel('Time (usec)'); ylabel('amplitude');  
%%%%%%%%%%%%%%%%%%%%%%%%%%%%%%%%%%%%%%%%%%%%%%%%%%%%%%%%%%%%%%%
figure()
 plot(abs(fsn));
 title('fft for receive signal');
%%%%%%%%%%%%%%%%%%%%%%%%%%%%%%%%%%%%%%%%%%%%%%%%%%%%%%%%%%%%%%
figure()
plot(abs(fdecoder));
 title('fft for ref signal');
%%%%%%%%%%%%%%%%%%%%%%%%%%%%%%%%%%%%%%%%%%%%%%%%%%%%%%%%%%%%%%%%
 figure()
    plot(abs(y_OUT),'b'); grid on;
    
    figure()
mesh(abs(MT_IN));
title('Matched Filter output ');
%%%%%%%%%%%%%%%%%%%%%%%%%%%%%%%%%%%%%%%%%%%%%%%%%%%%%%%%%%%%%%%%%%%%
       
figure()
mesh(abs(MTI_MFout));
title('Matched Filter MTI output ');
 pzo=abs(MTI_MFout);
pze=max(pzo);
ppz1=max(pze);
z1=pzo./ppz1;

figure ()
mesh(z1);
title('Output of norm mti');
%%%%%%%%%%%%%%%%%%%%%%%%%%%%%%%%%%%%%%%%%%%%%%%%%%%%%%%%%%%%%%%%%%%%
       
figure()
mesh(abs(sigg));
title('Matched Filter MTI plus integrator ');
pzo1=abs(sigg);
pze1=max(pzo1);
ppz11=max(pze1);
z11=pzo1./ppz11;

figure ()
mesh(z11);
hold on
mesh(z1);
title('Output of  MTI plus integrator');
%%%%%%%%%%%%%%%%%%%%%%%%%%%%%%%%%%%%%%%%%%%%%%%%%%%%
ppo=abs(SECONDFFT);
ppe=max(ppo);
pp11=max(ppe);
w1=ppo./pp11;

figure ()
mesh(w1);
title('Output of Azimuth FFT_mti');
%%%%%%%%%%%%%%%%%%%%%%%%%%%%%%%%%%%%%%%%%%%%%%%%%%%

ppoo=abs(SECONDFFT1);
ppee=max(ppoo);
pp111=max(ppee);
w11=ppoo./pp111;

figure ()
mesh(w11);

title('Output of Azimuth FFT1_int');
%%%%%%%%%%%%%%%%%%%%%%%%%%%%%%%%%%%%%%%%%%%%%%%%%
figure()
mesh(dec1()) 
title('Normalized spectrum after CFAR of mti')
%%%%%%%%%%%%%%%%%%%%%%%%%%%%%%%%%%%%%%%%%%%%%%%%%%%
figure()
mesh(dec()) 
title('Normalized spectrum after CFAR of int')

%%%%%%%%%%%%%%%%%%%%%%%%%%%%%%%%%%%%%%%%%%%%%%%%%%%%%%%%%%%%%%%%%%%%%%%%%%%%
% figure ()
% plot (abs(SIG_OUT(9,:)),'DisplayName','Matched Filter O/P','Color','blue','LineWidth',3)
% hold on
% plot (thr(9,:),'DisplayName','CFAR threshold','Color','black','LineWidth',2,'LineStyle','--')
%  hold on
%   stem ((SIG_OUT(9,1:Total_Samples) .* abs(SECONDFFT(9,:))),'DisplayName','CFAR Decisions','Color','red','LineWidth',2)
%  xlabel('Time (Samples)'); ylabel('Amplitude')
%  title('CFAR Detection ');
% %%%%%%%%%%%%%%%%%%%%%%%%%%%%%%%%%%%%%%%%%%%%%%%%%%%%%%%%%%%%%%%

%   figure()
% mesh(abs(sigg55));
% title('hoa da ');
