# Supplementary material for: Enhancement of small doppler frequencies detection for LFMCW radar
Source: PeerJ Comput Sci. 2021 Jan 28;7:e367. doi: 10.7717/peerj-cs.367 (PMC7924440; doi:10.7717/peerj-cs.367)
Supplement: Supplemental Information 1 [file peerj-cs-07-367-s001.zip › poly.m]

clear all;
close all;
clf;
clc;
phy=0;
N=4096;
A=1;
% f=100;
% t=0:.0001:0.0127;
f1=0/N;
f2=1/N;
f3=20/N;
f4=30/N;
f5=127/N;
f6=50/N;
f7=60/N;
f8=70/N;

t=0:1:N;
q1=cos(2*pi*(64/N)*t-2*pi*(0/256))+1*randn(1,N+1);
q2=cos(2*pi*(64/N)*t-2*pi*(10/256))+1*randn(1,N+1);
q3=cos(2*pi*(64/N)*t-2*pi*(20/256))+1*randn(1,N+1);
q4=cos(2*pi*(64/N)*t-2*pi*(30/256))+1*randn(1,N+1);
qq=mean([q1;q2;q3;q4]);
figure(10)
plot(abs(fft(q1))./max(abs(fft(q1))),'r');hold
plot(abs(fft(q2)./max(abs(fft(q2)))),'b')
plot(abs(fft(q3))./max(abs(fft(q3))),'m')
plot(abs(fft(q4))./max(abs(fft(q4))),'g')
plot(abs(fft(qq))./max(abs(fft(qq))),'k')


x1=0*A*exp(j*2*pi*f1*t-phy);
x2=1*A*exp(j*2*pi*f2*t-phy);
x3=0*A*exp(j*2*pi*f3*t-phy);
x4=0*A*exp(j*2*pi*f4*t-phy);
x5=0*A*exp(j*2*pi*f5*t-phy);
x6=0*A*exp(j*2*pi*f6*t-phy);
x7=0*A*exp(j*2*pi*f7*t-phy);
x8=0*A*exp(j*2*pi*f8*t-phy);
SNR=10*log10(A^2)
x=x1+x2+x3+x4+x5+x6+x7+x8;
x_mat=[x1.' x2.' x3.' x4.' x5.' x6.' x7.' x8.'];
n_mat=randn(N+1,8).*exp(j*pi/4);
n=randn(1,N+1).*exp(j*pi/4);%.*exp(j*pi/4)
xn=x+0*1*n;
xn_mat=x_mat+1*n_mat;
fft_xmat=abs(fft(xn_mat(1:N,:)));
fft_xmat_1d=reshape(fft_xmat,1,256*8);

ff_x=abs(fft(xn(1:N)));
a1=1;
b1=[1 -1];
y1=1*filter(b1,a1,xn);
y1_mat=filter(b1,a1,xn_mat);
y1=y1(2:N+1);
y1_mat=y1_mat(2:N+1,:);

ff_y1=abs(fft(y1));
ff_y1_mat=abs(fft(y1_mat));
fft_y1_mat_1d=reshape(ff_y1_mat,1,256*8);


b2=1;
a2=[1 -0.75];

b3=[1 -1];
a3=[1 -0.75];

y2=filter(b2,a2,y1);
ff_y2=abs(fft(y2));
y2_mat=filter(b2,a2,y1_mat);
ff_y2_mat=abs(fft(y2_mat));
fft_y2_mat_1d=reshape(ff_y2_mat,1,256*8);


y3=filter(b3,a3,xn);
ff_y3=abs(fft(y3));
y3_mat=filter(b2,a2,y2_mat);
ff_y3_mat=abs(fft(y3_mat));
fft_y3_mat_1d=reshape(ff_y3_mat,1,256*8);


figure(1);plot(real(xn))
title('signal')
figure(2);plot(ff_x)
title('FFT of signal')
figure(3);plot(real(y1))
title('MTI in time'); hold
%figure(4);
plot(real(y2),'r')
title('new filter in time')

figure(4);plot(ff_y1./max(ff_y1),'b'); hold
% title('FFT of MTI')

%figure(6);
plot(ff_y2./max(ff_y2),'r')
% plot(ff_y3./max(ff_y3),'k')

title('FFT of New filter')

%%%%%%%%%%%%%%%%%%%%%%%%%%%%%%

[g1,h1]=freqz(b1,a1,128);
g1=[g1;flip(g1)];
[g2,h2]=freqz(b2,a2,128);
g2=[g2;flip(g2)];
[g3,h3]=freqz(b3,a3,128);
g3=[g3;flip(g3)];
% g4=g1.*g2;

figure(5);plot(abs(g1)./max(abs(g1)),'b'); hold;grid
plot(abs(g2)./max(abs(g2)),'r')
plot(abs(g3)./max(abs(g3)),'k')
% plot(abs(g4)./max(abs(g4)),'k+')
title('Freq. Response')

figure(6);plot(real(xn),'b'); hold
plot(real(y2),'r')
plot(real(y3),'k')
title('ip-op')


figure(7);plot(fft_y1_mat_1d./max(fft_y1_mat_1d),'b'); hold
% title('FFT of MTI')

%figure(6);
plot(fft_y2_mat_1d./max(fft_y2_mat_1d),'r')
% plot(ff_y3./max(ff_y3),'k')

title('FFT of New filter')
