# Supplementary material for: Enhancement of small doppler frequencies detection for LFMCW radar
Source: PeerJ Comput Sci. 2021 Jan 28;7:e367. doi: 10.7717/peerj-cs.367 (PMC7924440; doi:10.7717/peerj-cs.367)
Supplement: Supplemental Information 1 [file peerj-cs-07-367-s001.zip › spectral_leakage_ROC.m]

clc;
clear all;ij=sqrt(-1);
close all;
s_domain=logspace(-2,2,30); %Signal Levels in logarithmic scale (-20 dB to 20 dB)
factor=.35;
factor1=.25;
Ns =32;   %%%%%%%%%%%%%%%%%%%%    number of sample in LFM signal
%
Nstart =0;   % if LFM start zero  if  Zero center Nstart = 1  
%
if Nstart ==1; tt=fix(-Ns/2)+(0:Ns-1); end;   %%%%%%%%%%%%%%%% Time sample in LFM 
if Nstart ==0; tt=(0:Ns-1); end;   %%%%%%%%%%%%%%%% Time sample in LFM  
%%%%%%%%%%%%%%%%%%%%%%%%%%%%%%%%%%%%%%%%%%%%%%%%%%%%%%%%%%%%%%%%%%%%%%%%%%%
 Am=1;
 nl = 1;%% amplitude
 As=.5;
fs1=0*10^6;               %% Start freq
fs2=20*10^6;             %% End   freq
Bw = fs2-fs1;             %% BandWidth of LFM 
fs = 40*10^6;            %% Sample freq 
K =33;
fd =[(3.5/(K-2)),0,(3.5/(K-2)),0];
 %fd
 %=[0,(8/(K-2)),(4/(K-2)),0];+--------------------------------------------------------------------------
wo=(2*pi*fs1)/fs;         %% freq shift
S_Delay=[20];
sindex=1;
for sl=s_domain
    for no_of_trials=1:100
Total_Samples=64;  % total number of point

Kr=Bw/fs/Ns;
%%%%%%%%%%%%%%%%%%%%%%%%%%%%%%%%%%%%%%%txed signal%%%%%%%%%%%%%%%%
chirp=Am*cos((pi*(Bw/(Ns*fs))*(tt).^2+wo*tt));   % chirp signal LFM

%%%%%%%%%%%%%%%%%%%%%%%%%%%%%%%%%%%%%noise%%%%%%%%%%%%%%%%%%%%%%%%%%%%%%%%%%
   for Trs=1:K
    Noise(Trs,:)=nl*randn(1, Total_Samples ); %+j*nl*randn(1, Total_Samples );
   end
%%%%%%%%%%%%%%%%%%%%%%%%%%%%%%%%%%%%%%%%%%%%%%%%%%%%%%%%%%%%%%%%%%%%%%%%%
%%%%%%%%%%%%%%%%%%%%%%%%%%%echo target%%%%%%%%%%%%%%%%%%%%%%%%%%%%%%%%

MT_IN=zeros(K,Total_Samples);
for Trs=1:K
  
Target=zeros(length(S_Delay),Total_Samples);
for a=1:length(S_Delay)
        %%%%%%%%%%%%%%%%%%%%%%%%%%%%%%%%%%%
        %%%%%  creat signal (S/N and delay) of each target %%%%
        %%%%%%%%%%%%%%%%%%%%%%%%%%%%%%%%%%%
        for a=1 % fixed target
           
%             Target(a,:)=[zeros(1,S_Delay(a)),chirp*(10^(SN(a)/10)),zeros(1,(Total_Samples-S_Delay(a))-length(chirp))];
%             
%     
%        elseif a == 2 % moving target
%            
            Target(a,:)=[zeros(1,S_Delay(a)),chirp*sl,zeros(1,(Total_Samples-S_Delay(a))-length(chirp))];
            
        %%%%%%%%% add doppler effect of each target %%%%%
        Fd_Values=zeros(1,Total_Samples);
       
        for nfd=1:Total_Samples
            Fd_Values(nfd)=cos(2*pi*fd(a)*((nfd+Trs*Total_Samples)/Total_Samples));
            
        end
       
        Target(a,:)=Target(a,:).*Fd_Values;
         end
        end

             ss=zeros(1,Total_Samples );
   
    for a=1:length(S_Delay)
        ss=ss+Target(a,:);
       
       
    end
            
            
      sn =ss+Noise(Trs,:);


%%%%%%%%%%%%%%%%%%%%%%%%%%%%%MF OUT%%%%%%%%%%%%%%%%%%%%%%%%%%%%%%%%%%%%%%%%%%%%%
fsn=(fft(sn(1:Total_Samples)));
 
 
 fdecoder=conj(fft(chirp,Total_Samples)); %% fft ref signal length=Total_Samples
%

Y=fsn .* fdecoder;    % multiplication in freq domain
%


%  y_OUT=ifft(Y(1:Total_Samples));          % ifft of signal without filter
% 
%     MT_IN(Trs,:)=y_OUT;
 y_OUT=ifft(Y(1:Total_Samples));          % ifft of signal without filter
% y_out1_r = filter([1 -.5],1,real(y_OUT));
% y_out1_i = filter([1 -.5],1,imag(y_OUT));
% y_out1 =y_out1_r+ ij*y_out1_i ;

    MT_IN(Trs,:)=y_OUT;
end
%%%%%%%%%%%%%%%%%% MTI OUTPUT %%%%%%%%%%%%%%%%%%%%%%%
h = [1 -1];
MTI_MF = filter(h,1,MT_IN.',[],2);

 MTI_MFout = (MTI_MF(:,2:K)).';
 %%%%%%%%%%%%%%%%%%%%%%%%%%%%%%%%%%%%MTI COHERENT%%%%%%%%%%%%%%%%%%%%%%%%%%%%%%%%%%%%%%%%%%%%%
%  x = [1 -1];
% sig11 = filter(x,1,MT_IN);
%  c = [1 -.75];
%  sig1  = filter(1,c,MTI_MFout);
%   sig1 = filter([1 -1],[1 -.75],MT_IN);
%  b = [1 0 0 0 0 0 0 0 0 0 0 0 0 0 0 0 0 0 0 0 0 0 0 0 0 0 0 0 0 0 0 0 0 1 ];
% 
% %  for aa = 1:(K-2)
%     % sig1(aa,:) = filter(h,MT_IN(aa,:));
%      sig2= (filter(b,1,MT_IN)).*(1/(K));
%      
% %      sig(aa,:) = sig1(aa,:)- sig2(aa,:);
% %  end
%   sig =sig1-sig2;
%   sigg = (sig1).';
%   c = [1 -.75];
% sigg  = filter(1,c,sigg1);
  
%%%%%%%%%%%%%%%%%%%%%%%%%%%%windowfunction MTI COHERENT%%%%%%%%%%%%%%%%%%%%%%%%%%%%%%%%%%%%%%%%
% ww= tukeywin((K-2),.7);
% www =ww';
% MTI_MFout1 = sigg;
% MTI_MFout1 = MTI_MFout .* ww.';
% for ii=1:Total_Samples
% MTI_MFout2(ii,:)=MTI_MFout1(ii,:).*www;
%     MTI_MFout4 = MTI_MFout2';
% end
%       MTI_MFout4 = sigg';
%    c = [1 1 1 1 1 1 1 1 1 1 1 1 1 1 1 1 1 1 1 1 1 1 1 1 1 1 1 1 1 1 1 1 1 1  ]; 
%  sig1 = filter(1,c,MT_IN);
% 
%   sigg = (sig1(2:(K-1),:)).';
% 
%     MTI_MFout4 = sigg';
% %%%%%%%%%%%%%%%%%%%%%%%%%%%%%%%%SECONDFFT%%%%%%%%%%%%%%%%%%%%%%%%%%%%%%%%%%%%%

for I=1:Total_Samples
 
    SECONDFFT_mti (:,I) = [fft(MTI_MFout(:,I))];
%      SECONDFFT_int (:,I) = [fft(MTI_MFout4(:,I))];
       SECONDFFT_int = filter([1 -.5],1,SECONDFFT_mti);
   SQ_OUT_mti=abs(SECONDFFT_mti);
    SQ_OUT_int=abs(SECONDFFT_int);
 end   

%%%% The CFAR %%%%%%%%%%%%%%%%%%%%%%%%%%%
%*****************************************************************

b1=[1 1 1 1 1 1 1 1];
a1=1;
b2=[zeros(1,11) 1 1 1 1 1 1 1 1];
a2=1;

for ii=1:(K-1)

C11(ii,:)=filter(b1,a1,SQ_OUT_mti(ii,:));

C22(ii,:)=filter(b2,a2,SQ_OUT_mti(ii,:));

thr(ii,:)=(factor)*((C11(ii,:)+C22(ii,:)));
SIG_OUT(ii,:)=[zeros(1,9) SQ_OUT_mti(ii,1:length(SQ_OUT_mti)-9)];

for i2=1:length(SQ_OUT_mti)
    if SIG_OUT(ii,i2)>thr(ii,i2)
        dec_mti(ii,i2)=1;

    else
        dec_mti(ii,i2)=0;
    end
end
end

 detection_mti(1,no_of_trials)=dec_mti(2,S_Delay+8+1+1);
%%%%%%%%%%%%%%%%%%%%%%%%%%%%%%%%%%%%%%%%%%%%%%%%%%%%%%%%%%%%%%%%%%%%%%%%%%%%%%%%%%%5
b1=[1 1 1 1 1 1 1 1];
a1=1;
b2=[zeros(1,11) 1 1 1 1 1 1 1 1];
a2=1;
for iii=1:(K-1)

C11(iii,:)=filter(b1,a1,SQ_OUT_int(iii,:));

C22(iii,:)=filter(b2,a2,SQ_OUT_int(iii,:));

thr1(iii,:)=factor1*((C11(iii,:)+C22(iii,:)));
SIG_OUT1(iii,:)=[zeros(1,9) SQ_OUT_int(iii,1:length(SQ_OUT_int)-9)];

for i3=1:length(SQ_OUT_int)
    if SIG_OUT1(iii,i3)>thr1(iii,i3)
        dec_int(iii,i3)=1;

    else
        dec_int(iii,i3)=0;
    end
end
end
 detection_int(1,no_of_trials)=dec_int(2,S_Delay+8+1+1);
for L=1:1
    Sum_Det=0;
    Sum_Det1=0;
    for M=1:no_of_trials
        Sum_Det=Sum_Det+detection_mti(L,M);
        Sum_Det1=Sum_Det1+detection_int(L,M);
    end
%     
 end
pfa_mti = mean(sum(dec_mti/length(dec_mti)));
pfa_int = mean(sum(dec_int)/length(dec_int));
pfa = sum(pfa_mti)/no_of_trials
pfa1 = sum(pfa_int)/no_of_trials

 Pd_MF_mti(1,sindex)=(Sum_Det/no_of_trials)*100;
Pd_MF_int(1,sindex)=(Sum_Det1/no_of_trials)*100;
%   
        
        
  
        
    end  
                sindex=sindex+1;
 end
figure()
                    plot(10*log10(s_domain),smooth(Pd_MF_mti(1,1:length(s_domain))),'Color','blue','LineWidth',2,'LineStyle','--');
                    hold on
                     plot(10*log10(s_domain),smooth(Pd_MF_int(1,1:length(s_domain))),'Color','red','LineWidth',2,'LineStyle',':');
                    ylabel('berformance detection');
                    xlabel('SNR(db)');grid;
% mesh(dec()) 
% title('Normalized spectrum after CFAR')
