# Supplementary material for: Enhancement of small doppler frequencies detection for LFMCW radar
Source: PeerJ Comput Sci. 2021 Jan 28;7:e367. doi: 10.7717/peerj-cs.367 (PMC7924440; doi:10.7717/peerj-cs.367)
Supplement: Supplemental Information 1 [file peerj-cs-07-367-s001.zip › spectral_leakage.m]

close all; clear all; clc; ij=sqrt(-1);
%% Input Paramter
nl=0; %noise level
SN=[3,3,3,3]; %S/N level in dB
% VT=150;   % m/s
% PRT=2000e-6;
factor=.55;
%  factor1 = .54;
trials= 1;
%%%%%%%%%%%%%%%%%%%%%%%%%%%%%%%%%%%%%%%%%%%%%%%%%%%%%%%%%%%%%%%%%%%%%%%%%%%

%%%%%%%%%%%%%%%%       Input Paramter  LFM       %%%%%%%%%%%%%%%%%%%%%%%%%%
%
Ns =512;   %%%%%%%%%%%%%%%%%%%%    number of sample in LFM signal
%
Nstart =0;   % if LFM start zero  if  Zero center Nstart = 1  
%
if Nstart ==1; tt=fix(-Ns/2)+(0:Ns-1); end;   %%%%%%%%%%%%%%%% Time sample in LFM 
if Nstart ==0; tt=(0:Ns-1); end;   %%%%%%%%%%%%%%%% Time sample in LFM  
%%%%%%%%%%%%%%%%%%%%%%%%%%%%%%%%%%%%%%%%%%%%%%%%%%%%%%%%%%%%%%%%%%%%%%%%%%%
Am=1;                     %% amplitude
 As=.5;
fs1=0*10^6;               %% Start freq
fs2=20*10^6;             %% End   freq
Bw = fs2-fs1;             %% BandWidth of LFM 
fs = 40*10^6;            %% Sample freq 
K =33;
Clutter_Delay= 10;        %Clutter Position
Cluter_width= 900;        %clutter width
Clutter_Doppler=2/(K-2);%clutter_doppler
Clutter_Type=1;           %1 for Rayleigh type & 2 for Weibull type
Clutter_level=1;         %Clutter level

fd =[0,(4.5/(K-1)),(10/(K-1)),0];
 %fd
 %=[0,(8/(K-2)),(4/(K-2)),0];+--------------------------------------------------------------------------
wo=(2*pi*fs1)/fs;         %% freq shift
S_Delay=[50,100,200,350 ];
%%%%%%%%%%%%%%%%%%%%%%%%%%%  Generat LFM  %%%%%%%%%%%%%%%%%%%%%%%%%%%%%%%%%
%

Total_Samples=1024;  % total number of point

Kr=Bw/fs/Ns;

chirp=Am*exp((ij*pi*(Bw/(Ns*fs))*(tt).^2+wo*tt));   % chirp signal LFM


        %         Fd_ValuesI=zeros(1,Total_Samples);
        %         Fd_ValuesQ=zeros(1,Total_Samples);%
        
            %             Fd_ValuesI(nfd)=cos(2*pi*fd(a)*((nfd+Trs*Total_Samples)/Total_Samples));
            %             Fd_ValuesQ(nfd)=sin(2*pi*fd(a)*((nfd+Trs*Total_Samples)/Total_Samples));%

%%%%%%%%%%%%%%%%%%%%%%%%%%%  Plot result Bark LFM Code %%%%%%%%%%%%%%%%%%%%
figure()    %% plot code LFM and code

ttc=((0:length(chirp)-1)); % time in usec
plot(ttc,real(chirp)); grid on; xlim([ttc(1) ttc(end)])
title('Txed signal'); xlabel('Time'); ylabel('amplitude');
%%%%%%%%%%%%%%%%%%%%%%%%%%%%%%Noise%%%%%%%%%%%%%%%%%%%%%%%%%%%%%%%%%%%
% for iii=1:trials
   for Trs=1:K
    Noise(Trs,:)=nl*randn(1, Total_Samples ); %+j*nl*randn(1, Total_Samples );
   end
%%%%%%%%%%%%%%%%%%%%%%%%%%%%%%%%%%%%%%%%%%%%%%%%%%%%%%%%%%%%%%%%%%%%%%%%%
  [Clutter,clutter_Power]=clutter_Generation(Clutter_Type,Clutter_level,Clutter_Doppler,Cluter_width,K,Total_Samples);

%%%%%%%%%%%%%%%%%%%%%%%%%%%echo target%%%%%%%%%%%%%%%%%%%%%%%%%%%%%%%%

MT_IN=zeros(K,Total_Samples);
for Trs=1:K
  
Target=zeros(length(S_Delay),Total_Samples);
for a=1:length(S_Delay)
        %%%%%%%%%%%%%%%%%%%%%%%%%%%%%%%%%%%
        %%%%%  creat signal (S/N and delay) of each target %%%%
        %%%%%%%%%%%%%%%%%%%%%%%%%%%%%%%%%%%
%         if a==1 % fixed target
%            
%             Target(a,:)=[zeros(1,S_Delay(a)),chirp*(10^(SN(a)/10)),zeros(1,(Total_Samples-S_Delay(a))-length(chirp))];
            
    
      for a = 1:2 % moving target
           
            Target(a,:)=[zeros(1,S_Delay(a)),chirp*sqrt(10^(SN(a)/10)),zeros(1,(Total_Samples-S_Delay(a))-length(chirp))];
            
        %%%%%%%%% add doppler effect of each target %%%%%
        Fd_Values=zeros(1,Total_Samples);
       
        for nfd=1:Total_Samples
            Fd_Values(nfd)=exp(ij*2*pi*fd(a)*((nfd+Trs*Total_Samples)/Total_Samples));
            
        end
       
        Target(a,:)=Target(a,:).*Fd_Values;
        
%            elseif a == 3 % moving target
%            
%             Target(a,:)=[zeros(1,S_Delay(a)),chirp*(10^(SN(a)/10)),zeros(1,(Total_Samples-S_Delay(a))-length(chirp))];
%             
        %%%%%%%%% add doppler effect of each target %%%%%
%         Fd_Values=zeros(1,Total_Samples);
%        
%         for nfd=1:Total_Samples
%             Fd_Values(nfd)=cos(2*pi*fd(a)*((nfd+Trs*Total_Samples)/Total_Samples));
%             
%         end
       
%         Target(a,:)=Target(a,:).*Fd_Values; 
%         elseif a==4 % fixed target
%            
%             Target(a,:)=[zeros(1,S_Delay(a)),chirp*(10^(SN(a)/10)),zeros(1,(Total_Samples-S_Delay(a))-length(chirp))];
%         end
        end

             ss=zeros(1,Total_Samples );
   
    for a=1:length(S_Delay)
        ss=ss+Target(a,:);
       
       
    end
             Tr_Clutter= [zeros(1,Clutter_Delay), Clutter(Trs,:) ,zeros(1,(Total_Samples-Clutter_Delay)-Cluter_width)];
   
            
      sn =ss+Noise(Trs,:);


%%%%%%%%%%%%%%%%%%%%%%%%%%%%%%%%%%%%window function%%%%%%%%%%%%%%%%%%%%%%%%%%%%%
% %  w_f = blackmanharris(Total_Samples); 
%  w_f = hamming(Total_Samples); 
% %  w_f = hann(Total_Samples); 
% %  w_f = kaiser(Total_Samples,2.5); 
% sn = sss.*w_f.';
%%%%%%%%%%%%%%%%%%%%%%%%%%%%%MF OUT%%%%%%%%%%%%%%%%%%%%%%%%%%%%%%%%%%%%%%%%%%%%%
fsn=(fft(sn(1:Total_Samples)));
 
 
 fdecoder=conj(fft(chirp,Total_Samples)); %% fft ref signal length=Total_Samples
%

Y=fsn .* fdecoder;    % multiplication in freq domain
%

 %ysn=ifft(Y(1:Total_Samples)); 
y_OUT=ifft(Y(1:Total_Samples));          % ifft of signal without filter
% y_out1_r = filter([1 -.5],1,real(y_OUT));
% y_out1_i = filter([1 -.5],1,imag(y_OUT));
% y_out1 =y_out1_r+ ij*y_out1_i ;

    MT_IN(Trs,:)=y_OUT;
end
end
%%%%%%%%%%%%%%%%%% MTI OUTPUT %%%%%%%%%%%%%%%%%%%%%%%
h = [1 -1];
MTI_MF = filter(h,1,MT_IN.',[],2);

 MTI_MFout = (MTI_MF(:,2:K)).';
 %%%%%%%%%%%%%%%%%%%%%%%%%%%%%%%%%%%%MTI COHERENT%%%%%%%%%%%%%%%%%%%%%%%%%%%%%%%%%%%%%%%%%%%%%
%  c = [1 -.75];
%  sig1  = filter(1,c,MTI_MFout);
%  sigg = (sig1).';

  
%%%%%%%%%%%%%%%%%%%%%%%%%%%%windowfunction MTI COHERENT%%%%%%%%%%%%%%%%%%%%%%%%%%%%%%%%%%%%%%%%
% ww= tukeywin((K-1),.5);
% www =ww';
%  MTI_MFout1 = sigg;
%  
% for ii=1:Total_Samples
% MTI_MFout2(ii,:)=MTI_MFout1(ii,:).*www;
%     MTI_MFout4 = MTI_MFout2';
% end
%       MTI_MFout4 = sigg';
%%%%%%%%%%%%%%%%%%%%%%windowfunction MTI%%%%%%%%%%%%%%%%%%%%%%%%%%%%%%%%%%%%%%
%  rr= tukeywin((K-1),.5);
rr= hamming((K-1));
rrr =rr';
MTI_MFout1 = MTI_MFout';

for ii=1:Total_Samples
MTI_MFout2(ii,:)=MTI_MFout1(ii,:).*rrr;
    MTI_MFout3 = MTI_MFout2';
end

%%%%%%%%%%%%%%%%%%%%%%%%%%%%%%%%SECONDFFT%%%%%%%%%%%%%%%%%%%%%%%%%%%%%%%%%%%%%
% MTI_MFout5 = [MTI_MFout4;zeros(32,1024)];
for I=1:Total_Samples
 
    SECONDFFT (:,I) = [fft(MTI_MFout3(:,I))];
   SECONDFFT2 (:,I) = [fft(MTI_MFout3(:,I))];
               SECONDFFT1 = filter([1 -.5],1,SECONDFFT2);
                

 end   
 SQ_OUT=abs(SECONDFFT);
   SQ_OUT1=abs(SECONDFFT1);
%%%% The CFAR %%%%%%%%%%%%%%%%%%%%%%%%%%%
%*****************************************************************
% 
b1=[1 1 1 1 1 1 1 1];
a1=1;
b2=[zeros(1,11) 1 1 1 1 1 1 1 1];
a2=1;
for ii=1:(K-1)

C11(ii,:)=filter(b1,a1,SQ_OUT1(ii,:));

C22(ii,:)=filter(b2,a2,SQ_OUT1(ii,:));

thr(ii,:)=factor*((C11(ii,:)+C22(ii,:)));
SIG_OUT1(ii,:)=[zeros(1,9) SQ_OUT1(ii,1:length(SQ_OUT1)-9)];

for i2=1:length(SQ_OUT1)
    if SIG_OUT1(ii,i2)>thr(ii,i2)
        dec(ii,i2)=1;

    else
        dec(ii,i2)=0;
    end
end
end
%%%%%%%%%%%%%%%%%%%%%%%%%%%%%%%%%%%%%%%%%%%%%%%%%%%%%
b1=[1 1 1 1 1 1 1 1];
a1=1;
b2=[zeros(1,11) 1 1 1 1 1 1 1 1];
a2=1;
for ii=1:(K-1)

C11(ii,:)=filter(b1,a1,SQ_OUT(ii,:));

C22(ii,:)=filter(b2,a2,SQ_OUT(ii,:));

thr(ii,:)=factor*((C11(ii,:)+C22(ii,:)));
SIG_OUT(ii,:)=[zeros(1,9) SQ_OUT(ii,1:length(SQ_OUT)-9)];

for i2=1:length(SQ_OUT)
    if SIG_OUT(ii,i2)>thr(ii,i2)
        dec1(ii,i2)=1;

    else
        dec1(ii,i2)=0;
    end
end
end


%%%%%%%%%%%%%%%%%%%%%%%%%%%%%%%%%%%%%%%%%%%%%%%%%%%%%%
 figure()
% subplot(212)
tc=((0:length(sn)-1)); % time in usec
plot(real(sn)); grid on; xlim([tc(1) tc(end)])
title('Rxed signal'); xlabel('Time (usec)'); ylabel('amplitude');  
%%%%%%%%%%%%%%%%%%%%%%%%%%%%%%%%%%%%%%%%%%%%%%%%%%%%%%%%%%%%%%%
figure()
 plot(abs(fsn));
 title('fft for receive signal');
%%%%%%%%%%%%%%%%%%%%%%%%%%%%%%%%%%%%%%%%%%%%%%%%%%%%%%%%%%%%%%
figure()
plot(abs(fdecoder));
 title('fft for ref signal');
%%%%%%%%%%%%%%%%%%%%%%%%%%%%%%%%%%%%%%%%%%%%%%%%%%%%%%%%%%%%%%%%
 figure()
    plot(abs(y_OUT),'b'); grid on;
    
    figure()
mesh(abs(MT_IN));
title('Matched Filter output ');
%%%%%%%%%%%%%%%%%%%%%%%%%%%%%%%%%%%%%%%%%%%%%%%%%%%%%%%%%%%%%%%%%%%%
       
figure()
mesh(abs(MTI_MFout));
title('Matched Filter MTI output ');
 pzo=abs(MTI_MFout);
pze=max(pzo);
ppz1=max(pze);
z1=pzo./ppz1;

figure ()
mesh(z1);
title('Output of norm mti');
%%%%%%%%%%%%%%%%%%%%%%%%%%%%%%%%%%%%%%%%%%%%%%%%%%%%%%%%%%%%%%%%%%%%
       
% figure()
% mesh(abs(sigg'));
% title('Matched Filter MTI plus integrator ');
% pzo1=abs(sigg');
% pze1=max(pzo1);
% ppz11=max(pze1);
% z11=pzo1./ppz11;
% 
% figure ()
% mesh(z11);
% hold on
% mesh(z1);
% title('Output of  MTI plus integrator');
%%%%%%%%%%%%%%%%%%%%%%%%%%%%%%%%%%%%%%%%%%%%%%%%%%%%
ppo=abs(SECONDFFT);
ppe=max(ppo);
pp11=max(ppe);
w1=ppo./pp11;

figure ()
mesh(w1);
title('Output of Azimuth FFT_mti');
%%%%%%%%%%%%%%%%%%%%%%%%%%%%%%%%%%%%%%%%%%%%%%%%%%%

ppoo=abs(SECONDFFT1);
ppee=max(ppoo);
pp111=max(ppee);
w11=ppoo./pp111;

figure ()
mesh(w11);

title('Output of Azimuth FFT1_spectral');
%%%%%%%%%%%%%%%%%%%%%%%%%%%%%%%%%%%%%%%%%%%%%%%%%
figure()
mesh(dec1()) 
title('Normalized spectrum after CFAR of mti')
%%%%%%%%%%%%%%%%%%%%%%%%%%%%%%%%%%%%%%%%%%%%%%%%%%%
figure()
mesh(dec()) 
title('Normalized spectrum after CFAR of spectral')


 
